# Supplementary material for: A 16S rRNA gene sequencing based study of oral microbiota in migraine patients in China
Source: Bioengineered. 2021 Jun 21;12(1):2523–33. doi: 10.1080/21655979.2021.1933840 (PMC8806455; doi:10.1080/21655979.2021.1933840)
Supplement: Supplemental Material [file KBIE_A_1933840_SM2588.zip]

Archive with 2 entries (1 files):
- Supplementary/
- Supplementary/Supplementary materials.docx
